# Supplementary material for: Divergent Liver and Kidney Metabolic Responses to Ketogenic, High-Fat, and Sucrose-Enriched Diets in Mice
Source: Nutrients. 2026 Apr 1;18(7):1141. doi: 10.3390/nu18071141 (PMC13074964; doi:10.3390/nu18071141)
Supplement: Supplementary file 1 [file nutrients-18-01141-s001.zip]

Archive with 1 entries (1 files):
- nutrients-4202187-supplementary.pdf
